# Supplementary material for: Variability in Morphological Traits and Nutritional Profiles of Adult Eriocheir sinensis in Different Aquacultural Regions
Source: Animals (Basel). 2025 Jan 16;15(2):243. doi: 10.3390/ani15020243 (PMC11759138; doi:10.3390/ani15020243)
Supplement: Supplementary file 1 [file animals-15-00243-s001.zip]

Archive with 1 entries (1 files):
- animals-3419011-supplementary.pdf
